# Supplementary material for: Revealing the Hidden Social Structure of Pigs with AI-Assisted Automated Monitoring Data and Social Network Analysis
Source: Animals (Basel). 2025 Mar 30;15(7):996. doi: 10.3390/ani15070996 (PMC11988153; doi:10.3390/ani15070996)
Supplement: Supplementary file 1 [file animals-15-00996-s001.zip]

Archive with 1 entries (1 files):
- animals-3531085-supplementary.pdf
